# Supplementary material for: Impact of Delayed Early Antiretroviral Therapy Initiation on Treatment Outcomes in Infant Macaques Exposed to SHIVAD8
Source: Viruses. 2025 Jun 14;17(6):849. doi: 10.3390/v17060849 (PMC12197331; doi:10.3390/v17060849)
Supplement: Supplementary file 1 [file viruses-17-00849-s001.zip]

Archive with 1 entries (1 files):
- viruses-3618582-supplementary.pdf
